# Supplementary material for: Green synthesis of nanoparticles with extracellular and intracellular extracts of basidiomycetes
Source: PeerJ. 2018 Jul 20;6:e5237. doi: 10.7717/peerj.5237 (PMC6055591; doi:10.7717/peerj.5237)
Supplement: Supplemental Information 1 [file peerj-06-5237-s001.zip]

Archive with 14 entries (14 files):
- RAW/Ag X-ray fl.jpg
- RAW/Ag X-ray ph.jpg
- RAW/AgNP_zeta_pot.MDI
- RAW/AgNPs_spectra.csv
- RAW/Au X-ray fl.jpg
- RAW/Au X-ray ph.jpg
- RAW/AuNP_zeta_pot.mdi
- RAW/AuNPs_spectra.csv
- RAW/MTT assay_20171130_Hela.txt
- RAW/MTT assay_20171130_Vero.txt
- RAW/MTT assay_20171201_Hela.txt
- RAW/MTT assay_20171201_Vero.txt
- RAW/Se X-ray fl.jpg
- RAW/Si X-ray fl.jpg
