# Supplementary material for: Green synthesis of nanoparticles with extracellular and intracellular extracts of basidiomycetes
Source: PeerJ. 2018 Jul 20;6:e5237. doi: 10.7717/peerj.5237 (PMC6055591; doi:10.7717/peerj.5237)
Supplement: Supplemental Information 1 [file peerj-06-5237-s001.zip › RAW/AgNPs_spectra.csv]

---------------------
-- 11/8/2017 10:59:28 AM W. Europe Standard Time
Measurement
304	500;0	126
305	000;0	186
305	500;0	234
306	000;0	274
306	500;0	305
307	000;0	329
307	500;0	345
308	000;0	355
308	500;0	358
309	000;0	357
309	500;0	353
310	000;0	346
310	500;0	337
311	000;0	329
311	500;0	321
312	000;0	315
312	500;0	311
313	000;0	309
313	500;0	309
314	000;0	311
314	500;0	315
315	000;0	320
315	500;0	326
316	000;0	333
316	500;0	338
317	000;0	343
317	500;0	345
318	000;0	345
318	500;0	343
319	000;0	341
319	500;0	338
320	000;0	335
320	500;0	332
321	000;0	330
321	500;0	329
322	000;0	329
322	500;0	329
323	000;0	331
323	500;0	333
324	000;0	337
324	500;0	341
325	000;0	345
325	500;0	349
326	000;0	353
326	500;0	356
327	000;0	357
327	500;0	358
328	000;0	357
328	500;0	356
329	000;0	356
329	500;0	356
330	000;0	358
330	500;0	362
331	000;0	367
331	500;0	373
332	000;0	379
332	500;0	383
333	000;0	386
333	500;0	386
334	000;0	384
334	500;0	379
335	000;0	373
335	500;0	367
336	000;0	362
336	500;0	359
337	000;0	358
337	500;0	360
338	000;0	364
338	500;0	368
339	000;0	374
339	500;0	379
340	000;0	383
340	500;0	386
341	000;0	388
341	500;0	389
342	000;0	389
342	500;0	389
343	000;0	389
343	500;0	389
344	000;0	389
344	500;0	390
345	000;0	391
345	500;0	392
346	000;0	394
346	500;0	396
347	000;0	399
347	500;0	403
348	000;0	407
348	500;0	410
349	000;0	414
349	500;0	417
350	000;0	419
350	500;0	421
351	000;0	422
351	500;0	423
352	000;0	423
352	500;0	424
353	000;0	424
353	500;0	424
354	000;0	425
354	500;0	425
355	000;0	426
355	500;0	426
356	000;0	427
356	500;0	427
357	000;0	427
357	500;0	427
358	000;0	427
358	500;0	427
359	000;0	428
359	500;0	429
360	000;0	431
360	500;0	433
361	000;0	436
361	500;0	439
362	000;0	442
362	500;0	445
363	000;0	447
363	500;0	448
364	000;0	449
364	500;0	449
365	000;0	449
365	500;0	449
366	000;0	449
366	500;0	450
367	000;0	451
367	500;0	453
368	000;0	456
368	500;0	458
369	000;0	460
369	500;0	462
370	000;0	463
370	500;0	463
371	000;0	463
371	500;0	463
372	000;0	462
372	500;0	462
373	000;0	462
373	500;0	463
374	000;0	465
374	500;0	467
375	000;0	469
375	500;0	471
376	000;0	473
376	500;0	475
377	000;0	476
377	500;0	477
378	000;0	477
378	500;0	478
379	000;0	478
379	500;0	479
380	000;0	479
380	500;0	480
381	000;0	481
381	500;0	482
382	000;0	483
382	500;0	485
383	000;0	486
383	500;0	486
384	000;0	487
384	500;0	488
385	000;0	489
385	500;0	490
386	000;0	491
386	500;0	493
387	000;0	495
387	500;0	497
388	000;0	499
388	500;0	501
389	000;0	503
389	500;0	505
390	000;0	506
390	500;0	506
391	000;0	507
391	500;0	507
392	000;0	507
392	500;0	507
393	000;0	507
393	500;0	508
394	000;0	508
394	500;0	509
395	000;0	510
395	500;0	510
396	000;0	511
396	500;0	511
397	000;0	512
397	500;0	512
398	000;0	512
398	500;0	512
399	000;0	512
399	500;0	513
400	000;0	514
400	500;0	515
401	000;0	516
401	500;0	517
402	000;0	518
402	500;0	519
403	000;0	520
403	500;0	521
404	000;0	521
404	500;0	522
405	000;0	522
405	500;0	522
406	000;0	523
406	500;0	523
407	000;0	524
407	500;0	525
408	000;0	526
408	500;0	527
409	000;0	528
409	500;0	529
410	000;0	529
410	500;0	529
411	000;0	529
411	500;0	529
412	000;0	530
412	500;0	530
413	000;0	530
413	500;0	531
414	000;0	532
414	500;0	533
415	000;0	534
415	500;0	535
416	000;0	536
416	500;0	536
417	000;0	537
417	500;0	537
418	000;0	538
418	500;0	538
419	000;0	538
419	500;0	538
420	000;0	539
420	500;0	539
421	000;0	539
421	500;0	540
422	000;0	540
422	500;0	541
423	000;0	541
423	500;0	542
424	000;0	542
424	500;0	542
425	000;0	543
425	500;0	543
426	000;0	544
426	500;0	545
427	000;0	546
427	500;0	547
428	000;0	547
428	500;0	548
429	000;0	549
429	500;0	550
430	000;0	550
430	500;0	550
431	000;0	551
431	500;0	551
432	000;0	551
432	500;0	551
433	000;0	551
433	500;0	552
434	000;0	552
434	500;0	553
435	000;0	553
435	500;0	554
436	000;0	554
436	500;0	555
437	000;0	555
437	500;0	556
438	000;0	556
438	500;0	556
439	000;0	557
439	500;0	557
440	000;0	558
440	500;0	558
441	000;0	558
441	500;0	559
442	000;0	559
442	500;0	559
443	000;0	560
443	500;0	560
444	000;0	560
444	500;0	560
445	000;0	561
445	500;0	561
446	000;0	561
446	500;0	562
447	000;0	562
447	500;0	562
448	000;0	562
448	500;0	563
449	000;0	563
449	500;0	563
450	000;0	563
450	500;0	563
451	000;0	564
451	500;0	564
452	000;0	564
452	500;0	564
453	000;0	564
453	500;0	564
454	000;0	564
454	500;0	564
455	000;0	564
455	500;0	564
456	000;0	564
456	500;0	565
457	000;0	565
457	500;0	565
458	000;0	565
458	500;0	566
459	000;0	566
459	500;0	566
460	000;0	566
460	500;0	566
461	000;0	566
461	500;0	566
462	000;0	566
462	500;0	567
463	000;0	567
463	500;0	566
464	000;0	566
464	500;0	566
465	000;0	566
465	500;0	566
466	000;0	566
466	500;0	566
467	000;0	566
467	500;0	566
468	000;0	566
468	500;0	566
469	000;0	566
469	500;0	566
470	000;0	566
470	500;0	566
471	000;0	565
471	500;0	565
472	000;0	565
472	500;0	565
473	000;0	565
473	500;0	565
474	000;0	564
474	500;0	564
475	000;0	564
475	500;0	564
476	000;0	563
476	500;0	563
477	000;0	563
477	500;0	563
478	000;0	562
478	500;0	562
479	000;0	562
479	500;0	561
480	000;0	561
480	500;0	561
481	000;0	560
481	500;0	560
482	000;0	559
482	500;0	559
483	000;0	558
483	500;0	558
484	000;0	558
484	500;0	557
485	000;0	557
485	500;0	557
486	000;0	556
486	500;0	556
487	000;0	556
487	500;0	556
488	000;0	555
488	500;0	555
489	000;0	555
489	500;0	555
490	000;0	554
490	500;0	554
491	000;0	553
491	500;0	553
492	000;0	552
492	500;0	552
493	000;0	551
493	500;0	551
494	000;0	550
494	500;0	549
495	000;0	549
495	500;0	548
496	000;0	548
496	500;0	547
497	000;0	546
497	500;0	546
498	000;0	545
498	500;0	544
499	000;0	544
499	500;0	543
500	000;0	542
500	500;0	542
501	000;0	541
501	500;0	541
502	000;0	540
502	500;0	539
503	000;0	539
503	500;0	538
504	000;0	537
504	500;0	537
505	000;0	536
505	500;0	535
506	000;0	535
506	500;0	534
507	000;0	533
507	500;0	532
508	000;0	532
508	500;0	531
509	000;0	530
509	500;0	529
510	000;0	529
510	500;0	528
511	000;0	527
511	500;0	527
512	000;0	526
512	500;0	525
513	000;0	525
513	500;0	524
514	000;0	523
514	500;0	522
515	000;0	521
515	500;0	520
516	000;0	519
516	500;0	518
517	000;0	517
517	500;0	516
518	000;0	515
518	500;0	515
519	000;0	514
519	500;0	513
520	000;0	512
520	500;0	511
521	000;0	510
521	500;0	509
522	000;0	508
522	500;0	507
523	000;0	506
523	500;0	505
524	000;0	504
524	500;0	503
525	000;0	502
525	500;0	501
526	000;0	500
526	500;0	499
527	000;0	498
527	500;0	497
528	000;0	496
528	500;0	495
529	000;0	494
529	500;0	493
530	000;0	492
530	500;0	491
531	000;0	490
531	500;0	489
532	000;0	487
532	500;0	486
533	000;0	485
533	500;0	484
534	000;0	483
534	500;0	482
535	000;0	481
535	500;0	479
536	000;0	478
536	500;0	477
537	000;0	476
537	500;0	475
538	000;0	474
538	500;0	472
539	000;0	471
539	500;0	470
540	000;0	469
540	500;0	468
541	000;0	467
541	500;0	465
542	000;0	464
542	500;0	463
543	000;0	462
543	500;0	461
544	000;0	459
544	500;0	458
545	000;0	457
545	500;0	456
546	000;0	455
546	500;0	453
547	000;0	452
547	500;0	451
548	000;0	450
548	500;0	448
549	000;0	447
549	500;0	446
550	000;0	444
550	500;0	443
551	000;0	442
551	500;0	441
552	000;0	439
552	500;0	438
553	000;0	437
553	500;0	436
554	000;0	434
554	500;0	433
555	000;0	432
555	500;0	430
556	000;0	429
556	500;0	428
557	000;0	427
557	500;0	425
558	000;0	424
558	500;0	423
559	000;0	421
559	500;0	420
560	000;0	419
560	500;0	418
561	000;0	416
561	500;0	415
562	000;0	414
562	500;0	412
563	000;0	411
563	500;0	409
564	000;0	408
564	500;0	407
565	000;0	405
565	500;0	404
566	000;0	403
566	500;0	401
567	000;0	400
567	500;0	399
568	000;0	397
568	500;0	396
569	000;0	395
569	500;0	393
570	000;0	392
570	500;0	391
571	000;0	390
571	500;0	388
572	000;0	387
572	500;0	386
573	000;0	384
573	500;0	383
574	000;0	382
574	500;0	380
575	000;0	379
575	500;0	378
576	000;0	377
576	500;0	375
577	000;0	374
577	500;0	373
578	000;0	371
578	500;0	370
579	000;0	369
579	500;0	367
580	000;0	366
580	500;0	364
581	000;0	363
581	500;0	362
582	000;0	361
582	500;0	359
583	000;0	358
583	500;0	357
584	000;0	356
584	500;0	354
585	000;0	353
585	500;0	352
586	000;0	351
586	500;0	349
587	000;0	348
587	500;0	347
588	000;0	345
588	500;0	344
589	000;0	343
589	500;0	341
590	000;0	340
590	500;0	339
591	000;0	338
591	500;0	336
592	000;0	335
592	500;0	334
593	000;0	333
593	500;0	331
594	000;0	330
594	500;0	329
595	000;0	327
595	500;0	326
596	000;0	325
596	500;0	324
597	000;0	322
597	500;0	321
598	000;0	320
598	500;0	319
599	000;0	318
599	500;0	316
600	000;0	315
600	500;0	314
601	000;0	313
601	500;0	312
602	000;0	310
602	500;0	309
603	000;0	308
603	500;0	307
604	000;0	306
604	500;0	304
605	000;0	303
605	500;0	302
606	000;0	301
606	500;0	300
607	000;0	299
607	500;0	298
608	000;0	297
608	500;0	296
609	000;0	295
609	500;0	293
610	000;0	292
610	500;0	291
611	000;0	290
611	500;0	289
612	000;0	288
612	500;0	287
613	000;0	286
613	500;0	285
614	000;0	284
614	500;0	282
615	000;0	282
615	500;0	281
616	000;0	280
616	500;0	279
617	000;0	278
617	500;0	277
618	000;0	276
618	500;0	275
619	000;0	274
619	500;0	273
620	000;0	272
620	500;0	271
621	000;0	270
621	500;0	269
622	000;0	268
622	500;0	267
623	000;0	266
623	500;0	265
624	000;0	264
624	500;0	263
625	000;0	262
625	500;0	261
626	000;0	260
626	500;0	259
627	000;0	258
627	500;0	257
628	000;0	256
628	500;0	255
629	000;0	254
629	500;0	253
630	000;0	252
630	500;0	250
631	000;0	249
631	500;0	248
632	000;0	247
632	500;0	246
633	000;0	245
633	500;0	244
634	000;0	243
634	500;0	242
635	000;0	241
635	500;0	240
636	000;0	239
636	500;0	238
637	000;0	237
637	500;0	236
638	000;0	235
638	500;0	234
639	000;0	233
639	500;0	232
640	000;0	231
640	500;0	230
641	000;0	230
641	500;0	229
642	000;0	228
642	500;0	227
643	000;0	226
643	500;0	225
644	000;0	224
644	500;0	223
645	000;0	223
645	500;0	222
646	000;0	221
646	500;0	220
647	000;0	219
647	500;0	218
648	000;0	218
648	500;0	217
649	000;0	216
649	500;0	215
650	000;0	214
650	500;0	214
651	000;0	213
651	500;0	212
652	000;0	211
652	500;0	211
653	000;0	210
653	500;0	209
654	000;0	208
654	500;0	208
655	000;0	207
655	500;0	206
656	000;0	205
656	500;0	205
657	000;0	204
657	500;0	203
658	000;0	202
658	500;0	202
659	000;0	201
659	500;0	201
660	000;0	200
660	500;0	199
661	000;0	199
661	500;0	198
662	000;0	197
662	500;0	196
663	000;0	196
663	500;0	195
664	000;0	194
664	500;0	194
665	000;0	193
665	500;0	192
666	000;0	192
666	500;0	191
667	000;0	191
667	500;0	190
668	000;0	189
668	500;0	189
669	000;0	188
669	500;0	188
670	000;0	187
670	500;0	186
671	000;0	186
671	500;0	185
672	000;0	185
672	500;0	184
673	000;0	183
673	500;0	183
674	000;0	182
674	500;0	182
675	000;0	181
675	500;0	180
676	000;0	180
676	500;0	179
677	000;0	179
677	500;0	178
678	000;0	178
678	500;0	177
679	000;0	177
679	500;0	176
680	000;0	175
680	500;0	175
681	000;0	174
681	500;0	174
682	000;0	173
682	500;0	173
683	000;0	172
683	500;0	172
684	000;0	171
684	500;0	171
685	000;0	171
685	500;0	170
686	000;0	170
686	500;0	169
687	000;0	169
687	500;0	168
688	000;0	168
688	500;0	167
689	000;0	167
689	500;0	166
690	000;0	166
690	500;0	165
691	000;0	165
691	500;0	164
692	000;0	164
692	500;0	163
693	000;0	163
693	500;0	163
694	000;0	162
694	500;0	162
695	000;0	161
695	500;0	161
696	000;0	160
696	500;0	160
697	000;0	160
697	500;0	159
698	000;0	159
698	500;0	158
699	000;0	158
699	500;0	158
700	000;0	157
700	500;0	157
701	000;0	156
701	500;0	156
702	000;0	156
702	500;0	155
703	000;0	155
703	500;0	154
704	000;0	154
704	500;0	154
705	000;0	153
705	500;0	153
706	000;0	152
706	500;0	152
707	000;0	152
707	500;0	151
708	000;0	151
708	500;0	150
709	000;0	150
709	500;0	150
710	000;0	149
710	500;0	149
711	000;0	149
711	500;0	148
712	000;0	148
712	500;0	148
713	000;0	147
713	500;0	147
714	000;0	147
714	500;0	146
715	000;0	146
715	500;0	146
716	000;0	145
716	500;0	145
717	000;0	144
717	500;0	144
718	000;0	144
718	500;0	143
719	000;0	143
719	500;0	143
720	000;0	142
720	500;0	142
721	000;0	142
721	500;0	141
722	000;0	141
722	500;0	141
723	000;0	140
723	500;0	140
724	000;0	140
724	500;0	139
725	000;0	139
725	500;0	139
726	000;0	138
726	500;0	138
727	000;0	138
727	500;0	138
728	000;0	137
728	500;0	137
729	000;0	137
729	500;0	136
730	000;0	136
730	500;0	136
731	000;0	136
731	500;0	135
732	000;0	135
732	500;0	135
733	000;0	134
733	500;0	134
734	000;0	134
734	500;0	133
735	000;0	133
735	500;0	133
736	000;0	133
736	500;0	132
737	000;0	132
737	500;0	132
738	000;0	131
738	500;0	131
739	000;0	131
739	500;0	131
740	000;0	130
740	500;0	130
741	000;0	130
741	500;0	130
742	000;0	129
742	500;0	129
743	000;0	129
743	500;0	129
744	000;0	128
744	500;0	128
745	000;0	128
745	500;0	128
746	000;0	127
746	500;0	127
747	000;0	127
747	500;0	127
748	000;0	126
748	500;0	126
749	000;0	126
749	500;0	126
750	000;0	125
750	500;0	125
751	000;0	125
751	500;0	125
752	000;0	125
752	500;0	124
753	000;0	124
753	500;0	124
754	000;0	124
754	500;0	123
755	000;0	123
755	500;0	123
756	000;0	122
756	500;0	122
757	000;0	122
757	500;0	121
758	000;0	121
758	500;0	121
759	000;0	121
759	500;0	121
760	000;0	120
760	500;0	120
761	000;0	120
761	500;0	120
762	000;0	119
762	500;0	119
763	000;0	119
763	500;0	119
764	000;0	119
764	500;0	118
765	000;0	118
765	500;0	118
766	000;0	118
766	500;0	118
767	000;0	117
767	500;0	117
768	000;0	117
768	500;0	117
769	000;0	117
769	500;0	116
770	000;0	116
770	500;0	116
771	000;0	116
771	500;0	116
772	000;0	115
772	500;0	115
773	000;0	115
773	500;0	115
774	000;0	114
774	500;0	114
775	000;0	114
775	500;0	114
776	000;0	114
776	500;0	113
777	000;0	113
777	500;0	113
778	000;0	113
778	500;0	113
779	000;0	112
779	500;0	112
780	000;0	112
780	500;0	112
781	000;0	112
781	500;0	111
782	000;0	111
782	500;0	111
783	000;0	111
783	500;0	111
784	000;0	111
784	500;0	110
785	000;0	110
785	500;0	110
786	000;0	110
786	500;0	110
787	000;0	109
787	500;0	109
788	000;0	109
788	500;0	109
789	000;0	109
789	500;0	109
790	000;0	108
790	500;0	108
791	000;0	108
791	500;0	108
792	000;0	108
792	500;0	107
793	000;0	107
793	500;0	107
794	000;0	107
794	500;0	107
795	000;0	106
795	500;0	106
796	000;0	106
796	500;0	106
797	000;0	106
797	500;0	106
798	000;0	106
798	500;0	105
799	000;0	105
799	500;0	105
800	000;0	105
800	500;0	105
801	000;0	104
801	500;0	104
802	000;0	104
802	500;0	103
803	000;0	103
803	500;0	103
804	000;0	103
804	500;0	103
805	000;0	103
805	500;0	103
806	000;0	103
806	500;0	102
807	000;0	102
807	500;0	102
808	000;0	102
808	500;0	102
809	000;0	101
809	500;0	101
810	000;0	101
810	500;0	101
811	000;0	101
811	500;0	101
812	000;0	101
812	500;0	100
813	000;0	100
813	500;0	100
814	000;0	100
814	500;0	100
815	000;0	100
815	500;0	099
816	000;0	099
816	500;0	099
817	000;0	099
817	500;0	099
818	000;0	098
818	500;0	098
819	000;0	098
819	500;0	098
820	000;0	098
820	500;0	098
821	000;0	098
821	500;0	098
822	000;0	097
822	500;0	097
823	000;0	097
823	500;0	097
824	000;0	097
824	500;0	097
825	000;0	097
825	500;0	097
826	000;0	096
826	500;0	096
827	000;0	096
827	500;0	096
828	000;0	096
828	500;0	096
829	000;0	096
829	500;0	095
830	000;0	095
830	500;0	095
831	000;0	095
831	500;0	095
832	000;0	095
832	500;0	095
833	000;0	095
833	500;0	094
834	000;0	094
834	500;0	094
835	000;0	094
835	500;0	094
836	000;0	094
836	500;0	094
837	000;0	093
837	500;0	093
838	000;0	093
838	500;0	093
839	000;0	093
839	500;0	093
840	000;0	093
840	500;0	093
841	000;0	092
841	500;0	092
842	000;0	092
842	500;0	092
843	000;0	092
843	500;0	092
844	000;0	092
844	500;0	092
845	000;0	092
845	500;0	091
846	000;0	091
846	500;0	091
847	000;0	091
847	500;0	091
848	000;0	091
848	500;0	091
849	000;0	091
849	500;0	091
850	000;0	090
850	500;0	090
851	000;0	090
851	500;0	090
852	000;0	090
852	500;0	090
853	000;0	090
853	500;0	090
854	000;0	090
854	500;0	089
855	000;0	089
855	500;0	089
856	000;0	089
856	500;0	089
857	000;0	089
857	500;0	088
858	000;0	088
858	500;0	088
859	000;0	088
859	500;0	088
860	000;0	088
860	500;0	088
861	000;0	088
861	500;0	088
862	000;0	088
862	500;0	087
863	000;0	087
863	500;0	087
864	000;0	087
864	500;0	087
865	000;0	087
865	500;0	087
866	000;0	086
866	500;0	086
867	000;0	086
867	500;0	086
868	000;0	086
868	500;0	086
869	000;0	086
869	500;0	085
870	000;0	085
870	500;0	085
871	000;0	085
871	500;0	085
872	000;0	085
872	500;0	084
873	000;0	084
873	500;0	084
874	000;0	084
874	500;0	084
875	000;0	084
875	500;0	084
876	000;0	084
876	500;0	084
877	000;0	084
877	500;0	084
878	000;0	083
878	500;0	083
879	000;0	083
879	500;0	083
880	000;0	083
880	500;0	083
881	000;0	083
881	500;0	083
882	000;0	083
882	500;0	083
883	000;0	082
883	500;0	082
884	000;0	082
884	500;0	082
885	000;0	082
885	500;0	082
886	000;0	081
886	500;0	081
887	000;0	081
887	500;0	081
888	000;0	081
888	500;0	081
889	000;0	081
889	500;0	081
890	000;0	081
890	500;0	081
891	000;0	081
891	500;0	081
892	000;0	081
892	500;0	080
893	000;0	080
893	500;0	080
894	000;0	080
894	500;0	080
895	000;0	080
895	500;0	079
896	000;0	079
896	500;0	079
897	000;0	079
897	500;0	079
898	000;0	079
898	500;0	079
899	000;0	079
899	500;0	079
900	000;0	079
900	500;0	079
901	000;0	079
901	500;0	078
902	000;0	078
902	500;0	078
903	000;0	078
903	500;0	078
904	000;0	078
904	500;0	078
905	000;0	078
905	500;0	078
906	000;0	078
906	500;0	078
907	000;0	078
907	500;0	078
908	000;0	078
908	500;0	077
909	000;0	077
909	500;0	077
910	000;0	077
910	500;0	077
911	000;0	077
911	500;0	077
912	000;0	077
912	500;0	076
913	000;0	076
913	500;0	076
914	000;0	076
914	500;0	076
915	000;0	076
915	500;0	076
916	000;0	076
916	500;0	075
917	000;0	075
917	500;0	075
918	000;0	075
918	500;0	075
919	000;0	075
919	500;0	075
920	000;0	075
920	500;0	075
921	000;0	075
921	500;0	075
922	000;0	075
922	500;0	075
923	000;0	075
923	500;0	075
924	000;0	075
924	500;0	074
925	000;0	074
925	500;0	074
926	000;0	074
926	500;0	074
927	000;0	074
927	500;0	073
928	000;0	073
928	500;0	073
929	000;0	073
929	500;0	073
930	000;0	073
930	500;0	073
931	000;0	073
931	500;0	073
932	000;0	073
932	500;0	073
933	000;0	073
933	500;0	073
934	000;0	073
934	500;0	072
935	000;0	072
935	500;0	072
936	000;0	072
936	500;0	072
937	000;0	072
937	500;0	072
938	000;0	072
938	500;0	071
939	000;0	071
939	500;0	071
940	000;0	071
940	500;0	071
941	000;0	071
941	500;0	071
942	000;0	070
942	500;0	070
943	000;0	070
943	500;0	070
944	000;0	070
944	500;0	070
945	000;0	070
945	500;0	070
946	000;0	070
946	500;0	070
947	000;0	070
947	500;0	070
948	000;0	070
948	500;0	070
949	000;0	070
949	500;0	069
950	000;0	069
950	500;0	069
951	000;0	069
951	500;0	069
952	000;0	069
952	500;0	069
953	000;0	069
953	500;0	069
954	000;0	069
954	500;0	069
955	000;0	069
955	500;0	069
956	000;0	069
956	500;0	069
957	000;0	069
957	500;0	069
958	000;0	069
958	500;0	069
959	000;0	069
959	500;0	069
960	000;0	069
960	500;0	068
961	000;0	068
961	500;0	068
962	000;0	067
962	500;0	067
963	000;0	067
963	500;0	067
964	000;0	066
964	500;0	066
965	000;0	066
965	500;0	066
966	000;0	066
966	500;0	067
967	000;0	067
967	500;0	067
968	000;0	067
968	500;0	067
969	000;0	067
969	500;0	067
970	000;0	067
970	500;0	067
971	000;0	067
971	500;0	067
972	000;0	066
972	500;0	066
973	000;0	066
973	500;0	066
974	000;0	065
974	500;0	065
975	000;0	065
975	500;0	065
976	000;0	064
976	500;0	064
977	000;0	064
977	500;0	064
978	000;0	064
978	500;0	064
979	000;0	064
979	500;0	064
980	000;0	064
980	500;0	064
981	000;0	064
981	500;0	063
982	000;0	063
982	500;0	063
983	000;0	063
983	500;0	063
984	000;0	062
984	500;0	062
985	000;0	062
985	500;0	062
986	000;0	062
986	500;0	062
987	000;0	062
987	500;0	062
988	000;0	062
988	500;0	062
989	000;0	062
989	500;0	062
990	000;0	062
990	500;0	062
991	000;0	062
991	500;0	062
992	000;0	062
992	500;0	062
993	000;0	062
993	500;0	062
994	000;0	062
994	500;0	062
995	000;0	062
995	500;0	061
996	000;0	061
996	500;0	061
997	000;0	061
997	500;0	061
998	000;0	060
998	500;0	060
999	000;0	060
999	500;0	060
1000	000;0	059
1000	500;0	059
1001	000;0	059
1001	500;0	059
1002	000;0	058
1002	500;0	058
1003	000;0	058
1003	500;0	058
1004	000;0	058
1004	500;0	058
1005	000;0	057
1005	500;0	057
1006	000;0	057
1006	500;0	057
1007	000;0	057
1007	500;0	057
1008	000;0	058
1008	500;0	058
1009	000;0	058
1009	500;0	058
1010	000;0	058
1010	500;0	058
1011	000;0	057
1011	500;0	057
1012	000;0	057
1012	500;0	057
1013	000;0	056
1013	500;0	056
1014	000;0	056
1014	500;0	056
1015	000;0	055
1015	500;0	055
1016	000;0	055
1016	500;0	055
1017	000;0	055
1017	500;0	055
1018	000;0	055
1018	500;0	056
1019	000;0	056
1019	500;0	056
1020	000;0	055
1020	500;0	055
1021	000;0	055
1021	500;0	054
1022	000;0	054
1022	500;0	054
1023	000;0	054
1023	500;0	054
1024	000;0	054
1024	500;0	055
1025	000;0	055
1025	500;0	055
1026	000;0	056
1026	500;0	056
1027	000;0	056
1027	500;0	056
1028	000;0	056
1028	500;0	056
1029	000;0	056
1029	500;0	055
1030	000;0	055
1030	500;0	054
1031	000;0	053
1031	500;0	053
1032	000;0	052
1032	500;0	051
1033	000;0	051
1033	500;0	051
1034	000;0	051
1034	500;0	052
1035	000;0	052
1035	500;0	053
1036	000;0	053
1036	500;0	054
1037	000;0	054
1037	500;0	054
1038	000;0	054
1038	500;0	054
1039	000;0	054
1039	500;0	054
1040	000;0	054
1040	500;0	054
1041	000;0	053
1041	500;0	053
1042	000;0	053
1042	500;0	052
1043	000;0	052
1043	500;0	052
1044	000;0	052
1044	500;0	051
1045	000;0	051
1045	500;0	051
1046	000;0	051
1046	500;0	051
1047	000;0	051
1047	500;0	051
1048	000;0	051
1048	500;0	051
1049	000;0	051
1049	500;0	051
1050	000;0	052
1050	500;0	053
1051	000;0	054
1051	500;0	055
1052	000;0	056
1052	500;0	056
1053	000;0	056
1053	500;0	055
1054	000;0	053
1054	500;0	051
1055	000;0	049
1055	500;0	047
1056	000;0	045
1056	500;0	043
1057	000;0	042
1057	500;0	043
1058	000;0	044
1058	500;0	045
1059	000;0	046
1059	500;0	048
1060	000;0	049
1060	500;0	051
1061	000;0	051
1061	500;0	052
1062	000;0	052
1062	500;0	052
1063	000;0	051
1063	500;0	051
1064	000;0	051
1064	500;0	050
1065	000;0	050
1065	500;0	050
1066	000;0	050
1066	500;0	050
1067	000;0	051
1067	500;0	052
1068	000;0	053
1068	500;0	054
1069	000;0	055
1069	500;0	056
1070	000;0	056
1070	500;0	057
1071	000;0	057
1071	500;0	057
1072	000;0	056
1072	500;0	056
1073	000;0	055
1073	500;0	055
1074	000;0	054
1074	500;0	054
1075	000;0	054
1075	500;0	055
1076	000;0	055
1076	500;0	055
1077	000;0	056
1077	500;0	056
1078	000;0	056
1078	500;0	057
1079	000;0	057
1079	500;0	057
1080	000;0	057
1080	500;0	057
1081	000;0	057
1081	500;0	057
1082	000;0	057
1082	500;0	057
1083	000;0	057
1083	500;0	057
1084	000;0	058
1084	500;0	058
1085	000;0	059
1085	500;0	060
1086	000;0	060
1086	500;0	061
1087	000;0	061
1087	500;0	061
1088	000;0	060
1088	500;0	059
1089	000;0	058
1089	500;0	057
1090	000;0	055
1090	500;0	054
1091	000;0	053
1091	500;0	052
1092	000;0	051
1092	500;0	050
1093	000;0	049
1093	500;0	049
1094	000;0	048
1094	500;0	048
1095	000;0	049
1095	500;0	049
1096	000;0	050
1096	500;0	051
1097	000;0	052
1097	500;0	054
1098	000;0	056
1098	500;0	058
1099	000;0	061
1099	500;0	063
1100	000;0	066
1100	500;0	069
1101	000;0	071
1101	500;0	073
1102	000;0	075
1102	500;0	076
1103	000;0	077
1103	500;0	077
1104	000;0	077
1104	500;0	076
1105	000;0	074
1105	500;0	072
1106	000;0	070
1106	500;0	069
1107	000;0	068
1107	500;0	068
1108	000;0	069
1108	500;0	072
1109	000;0	076
1109	500;0	080
1110	000;0	085
1110	500;0	089
1111	000;0	092
1111	500;0	094
1112	000;0	095
1112	500;0	095
1113	000;0	095
1113	500;0	095
1114	000;0	095
1114	500;0	096
1115	000;0	099
1115	500;0	103
1116	000;0	109
1116	500;0	114
1117	000;0	120
1117	500;0	126
1118	000;0	131
1118	500;0	135
1119	000;0	138
1119	500;0	141
1120	000;0	143
1120	500;0	145
1121	000;0	148
1121	500;0	152
1122	000;0	156
1122	500;0	162
1123	000;0	168
1123	500;0	175
1124	000;0	181
1124	500;0	188
1125	000;0	194
1125	500;0	200
1126	000;0	205
1126	500;0	210
1127	000;0	215
1127	500;0	221
1128	000;0	227
1128	500;0	234
1129	000;0	241
1129	500;0	249
1130	000;0	257
1130	500;0	264
1131	000;0	271
1131	500;0	278
1132	000;0	283
1132	500;0	288
1133	000;0	292
1133	500;0	295
1134	000;0	298
1134	500;0	302
1135	000;0	305
1135	500;0	309
1136	000;0	313
1136	500;0	317
1137	000;0	322
1137	500;0	326
1138	000;0	329
1138	500;0	333
1139	000;0	335
1139	500;0	337
1140	000;0	338
1140	500;0	339
1141	000;0	340
1141	500;0	340
1142	000;0	340
1142	500;0	340
1143	000;0	341
1143	500;0	341
1144	000;0	342
1144	500;0	342
1145	000;0	343
1145	500;0	344
1146	000;0	344
1146	500;0	344
1147	000;0	344
1147	500;0	344
1148	000;0	344
1148	500;0	344
1149	000;0	344
1149	500;0	345
1150	000;0	345
1150	500;0	345
1151	000;0	345
1151	500;0	346
1152	000;0	346
1152	500;0	347
