# Supplementary material for: Green synthesis of nanoparticles with extracellular and intracellular extracts of basidiomycetes
Source: PeerJ. 2018 Jul 20;6:e5237. doi: 10.7717/peerj.5237 (PMC6055591; doi:10.7717/peerj.5237)
Supplement: Supplemental Information 1 [file peerj-06-5237-s001.zip › RAW/AuNPs_spectra.csv]

---------------------
-- 11/8/2017 10:49:50 AM W. Europe Standard Time
Measurement
304	500;0	151
305	000;0	180
305	500;0	202
306	000;0	221
306	500;0	238
307	000;0	254
307	500;0	271
308	000;0	288
308	500;0	308
309	000;0	327
309	500;0	346
310	000;0	362
310	500;0	373
311	000;0	376
311	500;0	371
312	000;0	361
312	500;0	350
313	000;0	340
313	500;0	335
314	000;0	334
314	500;0	340
315	000;0	352
315	500;0	368
316	000;0	386
316	500;0	406
317	000;0	426
317	500;0	444
318	000;0	459
318	500;0	471
319	000;0	478
319	500;0	481
320	000;0	480
320	500;0	474
321	000;0	464
321	500;0	451
322	000;0	438
322	500;0	426
323	000;0	417
323	500;0	412
324	000;0	412
324	500;0	417
325	000;0	425
325	500;0	436
326	000;0	446
326	500;0	456
327	000;0	464
327	500;0	469
328	000;0	471
328	500;0	472
329	000;0	471
329	500;0	469
330	000;0	467
330	500;0	465
331	000;0	464
331	500;0	464
332	000;0	463
332	500;0	462
333	000;0	461
333	500;0	459
334	000;0	456
334	500;0	453
335	000;0	451
335	500;0	448
336	000;0	447
336	500;0	448
337	000;0	449
337	500;0	453
338	000;0	457
338	500;0	462
339	000;0	466
339	500;0	469
340	000;0	471
340	500;0	471
341	000;0	470
341	500;0	468
342	000;0	465
342	500;0	461
343	000;0	459
343	500;0	456
344	000;0	455
344	500;0	454
345	000;0	453
345	500;0	453
346	000;0	453
346	500;0	453
347	000;0	452
347	500;0	452
348	000;0	452
348	500;0	451
349	000;0	451
349	500;0	451
350	000;0	451
350	500;0	451
351	000;0	451
351	500;0	451
352	000;0	451
352	500;0	451
353	000;0	450
353	500;0	448
354	000;0	446
354	500;0	443
355	000;0	441
355	500;0	438
356	000;0	436
356	500;0	433
357	000;0	432
357	500;0	431
358	000;0	430
358	500;0	430
359	000;0	430
359	500;0	430
360	000;0	430
360	500;0	430
361	000;0	431
361	500;0	431
362	000;0	431
362	500;0	431
363	000;0	430
363	500;0	429
364	000;0	427
364	500;0	425
365	000;0	423
365	500;0	421
366	000;0	420
366	500;0	419
367	000;0	419
367	500;0	419
368	000;0	420
368	500;0	420
369	000;0	421
369	500;0	420
370	000;0	419
370	500;0	417
371	000;0	414
371	500;0	411
372	000;0	408
372	500;0	405
373	000;0	403
373	500;0	401
374	000;0	400
374	500;0	399
375	000;0	399
375	500;0	399
376	000;0	398
376	500;0	398
377	000;0	398
377	500;0	397
378	000;0	396
378	500;0	395
379	000;0	394
379	500;0	393
380	000;0	392
380	500;0	391
381	000;0	390
381	500;0	389
382	000;0	389
382	500;0	388
383	000;0	388
383	500;0	388
384	000;0	388
384	500;0	387
385	000;0	387
385	500;0	387
386	000;0	387
386	500;0	386
387	000;0	385
387	500;0	384
388	000;0	382
388	500;0	381
389	000;0	380
389	500;0	378
390	000;0	377
390	500;0	376
391	000;0	376
391	500;0	375
392	000;0	374
392	500;0	374
393	000;0	373
393	500;0	373
394	000;0	372
394	500;0	372
395	000;0	371
395	500;0	371
396	000;0	370
396	500;0	370
397	000;0	369
397	500;0	368
398	000;0	367
398	500;0	367
399	000;0	366
399	500;0	365
400	000;0	364
400	500;0	363
401	000;0	362
401	500;0	362
402	000;0	361
402	500;0	360
403	000;0	359
403	500;0	359
404	000;0	358
404	500;0	358
405	000;0	357
405	500;0	357
406	000;0	356
406	500;0	356
407	000;0	355
407	500;0	355
408	000;0	354
408	500;0	354
409	000;0	353
409	500;0	353
410	000;0	353
410	500;0	352
411	000;0	352
411	500;0	352
412	000;0	351
412	500;0	351
413	000;0	350
413	500;0	350
414	000;0	349
414	500;0	349
415	000;0	348
415	500;0	348
416	000;0	347
416	500;0	347
417	000;0	346
417	500;0	345
418	000;0	344
418	500;0	344
419	000;0	343
419	500;0	343
420	000;0	342
420	500;0	342
421	000;0	342
421	500;0	342
422	000;0	341
422	500;0	341
423	000;0	341
423	500;0	340
424	000;0	340
424	500;0	339
425	000;0	338
425	500;0	338
426	000;0	337
426	500;0	337
427	000;0	337
427	500;0	336
428	000;0	336
428	500;0	336
429	000;0	336
429	500;0	335
430	000;0	335
430	500;0	334
431	000;0	334
431	500;0	333
432	000;0	333
432	500;0	332
433	000;0	332
433	500;0	332
434	000;0	331
434	500;0	331
435	000;0	331
435	500;0	331
436	000;0	331
436	500;0	330
437	000;0	330
437	500;0	329
438	000;0	329
438	500;0	328
439	000;0	328
439	500;0	327
440	000;0	327
440	500;0	327
441	000;0	326
441	500;0	326
442	000;0	326
442	500;0	325
443	000;0	325
443	500;0	325
444	000;0	324
444	500;0	324
445	000;0	324
445	500;0	324
446	000;0	323
446	500;0	323
447	000;0	323
447	500;0	323
448	000;0	323
448	500;0	322
449	000;0	322
449	500;0	322
450	000;0	322
450	500;0	321
451	000;0	321
451	500;0	321
452	000;0	321
452	500;0	321
453	000;0	320
453	500;0	320
454	000;0	320
454	500;0	320
455	000;0	320
455	500;0	319
456	000;0	319
456	500;0	319
457	000;0	319
457	500;0	319
458	000;0	318
458	500;0	318
459	000;0	318
459	500;0	318
460	000;0	318
460	500;0	318
461	000;0	318
461	500;0	318
462	000;0	318
462	500;0	318
463	000;0	318
463	500;0	318
464	000;0	318
464	500;0	318
465	000;0	318
465	500;0	318
466	000;0	318
466	500;0	318
467	000;0	318
467	500;0	318
468	000;0	318
468	500;0	318
469	000;0	318
469	500;0	319
470	000;0	319
470	500;0	319
471	000;0	319
471	500;0	318
472	000;0	318
472	500;0	318
473	000;0	318
473	500;0	318
474	000;0	319
474	500;0	319
475	000;0	319
475	500;0	320
476	000;0	320
476	500;0	320
477	000;0	320
477	500;0	321
478	000;0	321
478	500;0	321
479	000;0	321
479	500;0	321
480	000;0	322
480	500;0	322
481	000;0	322
481	500;0	323
482	000;0	323
482	500;0	324
483	000;0	324
483	500;0	325
484	000;0	325
484	500;0	326
485	000;0	326
485	500;0	327
486	000;0	327
486	500;0	328
487	000;0	328
487	500;0	329
488	000;0	330
488	500;0	330
489	000;0	331
489	500;0	331
490	000;0	332
490	500;0	333
491	000;0	333
491	500;0	334
492	000;0	335
492	500;0	336
493	000;0	337
493	500;0	337
494	000;0	338
494	500;0	339
495	000;0	340
495	500;0	341
496	000;0	342
496	500;0	343
497	000;0	344
497	500;0	344
498	000;0	345
498	500;0	346
499	000;0	347
499	500;0	348
500	000;0	349
500	500;0	350
501	000;0	351
501	500;0	352
502	000;0	353
502	500;0	354
503	000;0	355
503	500;0	356
504	000;0	357
504	500;0	358
505	000;0	359
505	500;0	360
506	000;0	361
506	500;0	362
507	000;0	363
507	500;0	364
508	000;0	365
508	500;0	366
509	000;0	368
509	500;0	369
510	000;0	370
510	500;0	370
511	000;0	371
511	500;0	372
512	000;0	373
512	500;0	374
513	000;0	375
513	500;0	376
514	000;0	377
514	500;0	378
515	000;0	379
515	500;0	380
516	000;0	381
516	500;0	382
517	000;0	383
517	500;0	384
518	000;0	385
518	500;0	386
519	000;0	386
519	500;0	387
520	000;0	388
520	500;0	389
521	000;0	390
521	500;0	390
522	000;0	391
522	500;0	392
523	000;0	393
523	500;0	394
524	000;0	394
524	500;0	395
525	000;0	396
525	500;0	396
526	000;0	397
526	500;0	398
527	000;0	398
527	500;0	399
528	000;0	399
528	500;0	400
529	000;0	400
529	500;0	401
530	000;0	401
530	500;0	401
531	000;0	402
531	500;0	402
532	000;0	403
532	500;0	403
533	000;0	403
533	500;0	404
534	000;0	404
534	500;0	404
535	000;0	404
535	500;0	404
536	000;0	405
536	500;0	405
537	000;0	405
537	500;0	405
538	000;0	405
538	500;0	405
539	000;0	406
539	500;0	406
540	000;0	406
540	500;0	406
541	000;0	406
541	500;0	406
542	000;0	406
542	500;0	406
543	000;0	406
543	500;0	406
544	000;0	406
544	500;0	406
545	000;0	405
545	500;0	405
546	000;0	405
546	500;0	405
547	000;0	405
547	500;0	405
548	000;0	405
548	500;0	404
549	000;0	404
549	500;0	404
550	000;0	404
550	500;0	403
551	000;0	403
551	500;0	403
552	000;0	402
552	500;0	402
553	000;0	401
553	500;0	401
554	000;0	401
554	500;0	400
555	000;0	400
555	500;0	400
556	000;0	399
556	500;0	399
557	000;0	398
557	500;0	398
558	000;0	397
558	500;0	397
559	000;0	396
559	500;0	396
560	000;0	395
560	500;0	395
561	000;0	394
561	500;0	394
562	000;0	393
562	500;0	393
563	000;0	392
563	500;0	391
564	000;0	391
564	500;0	390
565	000;0	390
565	500;0	389
566	000;0	388
566	500;0	388
567	000;0	387
567	500;0	386
568	000;0	385
568	500;0	385
569	000;0	384
569	500;0	383
570	000;0	383
570	500;0	382
571	000;0	381
571	500;0	381
572	000;0	380
572	500;0	379
573	000;0	379
573	500;0	378
574	000;0	377
574	500;0	377
575	000;0	376
575	500;0	375
576	000;0	374
576	500;0	374
577	000;0	373
577	500;0	372
578	000;0	371
578	500;0	370
579	000;0	369
579	500;0	369
580	000;0	368
580	500;0	367
581	000;0	366
581	500;0	365
582	000;0	365
582	500;0	364
583	000;0	363
583	500;0	362
584	000;0	362
584	500;0	361
585	000;0	360
585	500;0	359
586	000;0	358
586	500;0	357
587	000;0	357
587	500;0	356
588	000;0	355
588	500;0	354
589	000;0	353
589	500;0	352
590	000;0	351
590	500;0	350
591	000;0	349
591	500;0	348
592	000;0	348
592	500;0	347
593	000;0	346
593	500;0	345
594	000;0	344
594	500;0	343
595	000;0	342
595	500;0	341
596	000;0	340
596	500;0	340
597	000;0	339
597	500;0	338
598	000;0	337
598	500;0	336
599	000;0	335
599	500;0	334
600	000;0	333
600	500;0	332
601	000;0	331
601	500;0	330
602	000;0	329
602	500;0	328
603	000;0	327
603	500;0	326
604	000;0	325
604	500;0	324
605	000;0	324
605	500;0	323
606	000;0	322
606	500;0	321
607	000;0	320
607	500;0	319
608	000;0	318
608	500;0	317
609	000;0	316
609	500;0	315
610	000;0	315
610	500;0	314
611	000;0	313
611	500;0	312
612	000;0	311
612	500;0	310
613	000;0	309
613	500;0	308
614	000;0	307
614	500;0	306
615	000;0	305
615	500;0	305
616	000;0	304
616	500;0	303
617	000;0	302
617	500;0	301
618	000;0	301
618	500;0	300
619	000;0	299
619	500;0	298
620	000;0	297
620	500;0	296
621	000;0	295
621	500;0	294
622	000;0	293
622	500;0	292
623	000;0	291
623	500;0	290
624	000;0	290
624	500;0	289
625	000;0	288
625	500;0	287
626	000;0	286
626	500;0	285
627	000;0	284
627	500;0	283
628	000;0	282
628	500;0	281
629	000;0	279
629	500;0	278
630	000;0	277
630	500;0	276
631	000;0	275
631	500;0	274
632	000;0	273
632	500;0	272
633	000;0	271
633	500;0	270
634	000;0	269
634	500;0	268
635	000;0	267
635	500;0	266
636	000;0	265
636	500;0	264
637	000;0	262
637	500;0	261
638	000;0	260
638	500;0	260
639	000;0	259
639	500;0	258
640	000;0	257
640	500;0	256
641	000;0	255
641	500;0	254
642	000;0	253
642	500;0	252
643	000;0	251
643	500;0	250
644	000;0	249
644	500;0	248
645	000;0	247
645	500;0	246
646	000;0	245
646	500;0	244
647	000;0	243
647	500;0	242
648	000;0	241
648	500;0	241
649	000;0	240
649	500;0	239
650	000;0	238
650	500;0	237
651	000;0	236
651	500;0	235
652	000;0	234
652	500;0	234
653	000;0	233
653	500;0	232
654	000;0	231
654	500;0	230
655	000;0	229
655	500;0	228
656	000;0	228
656	500;0	227
657	000;0	226
657	500;0	225
658	000;0	224
658	500;0	224
659	000;0	223
659	500;0	222
660	000;0	221
660	500;0	220
661	000;0	220
661	500;0	219
662	000;0	218
662	500;0	217
663	000;0	216
663	500;0	215
664	000;0	215
664	500;0	214
665	000;0	213
665	500;0	212
666	000;0	212
666	500;0	211
667	000;0	210
667	500;0	209
668	000;0	209
668	500;0	208
669	000;0	207
669	500;0	206
670	000;0	206
670	500;0	205
671	000;0	204
671	500;0	204
672	000;0	203
672	500;0	202
673	000;0	202
673	500;0	201
674	000;0	200
674	500;0	200
675	000;0	199
675	500;0	198
676	000;0	198
676	500;0	197
677	000;0	196
677	500;0	195
678	000;0	195
678	500;0	194
679	000;0	194
679	500;0	193
680	000;0	192
680	500;0	192
681	000;0	191
681	500;0	190
682	000;0	190
682	500;0	189
683	000;0	189
683	500;0	188
684	000;0	187
684	500;0	187
685	000;0	186
685	500;0	186
686	000;0	185
686	500;0	185
687	000;0	184
687	500;0	183
688	000;0	183
688	500;0	182
689	000;0	182
689	500;0	181
690	000;0	180
690	500;0	180
691	000;0	179
691	500;0	179
692	000;0	178
692	500;0	178
693	000;0	177
693	500;0	177
694	000;0	176
694	500;0	176
695	000;0	175
695	500;0	175
696	000;0	174
696	500;0	174
697	000;0	173
697	500;0	173
698	000;0	172
698	500;0	172
699	000;0	171
699	500;0	171
700	000;0	170
700	500;0	170
701	000;0	169
701	500;0	169
702	000;0	168
702	500;0	168
703	000;0	167
703	500;0	167
704	000;0	166
704	500;0	166
705	000;0	165
705	500;0	165
706	000;0	164
706	500;0	164
707	000;0	164
707	500;0	163
708	000;0	163
708	500;0	162
709	000;0	162
709	500;0	161
710	000;0	161
710	500;0	161
711	000;0	160
711	500;0	160
712	000;0	159
712	500;0	159
713	000;0	159
713	500;0	158
714	000;0	158
714	500;0	157
715	000;0	157
715	500;0	157
716	000;0	156
716	500;0	156
717	000;0	155
717	500;0	155
718	000;0	154
718	500;0	154
719	000;0	154
719	500;0	153
720	000;0	153
720	500;0	152
721	000;0	152
721	500;0	152
722	000;0	151
722	500;0	151
723	000;0	150
723	500;0	150
724	000;0	150
724	500;0	149
725	000;0	149
725	500;0	149
726	000;0	148
726	500;0	148
727	000;0	147
727	500;0	147
728	000;0	147
728	500;0	146
729	000;0	146
729	500;0	146
730	000;0	145
730	500;0	145
731	000;0	145
731	500;0	144
732	000;0	144
732	500;0	144
733	000;0	143
733	500;0	143
734	000;0	143
734	500;0	142
735	000;0	142
735	500;0	142
736	000;0	141
736	500;0	141
737	000;0	141
737	500;0	140
738	000;0	140
738	500;0	140
739	000;0	140
739	500;0	139
740	000;0	139
740	500;0	139
741	000;0	138
741	500;0	138
742	000;0	138
742	500;0	137
743	000;0	137
743	500;0	137
744	000;0	136
744	500;0	136
745	000;0	136
745	500;0	135
746	000;0	135
746	500;0	135
747	000;0	134
747	500;0	134
748	000;0	134
748	500;0	133
749	000;0	133
749	500;0	133
750	000;0	133
750	500;0	132
751	000;0	132
751	500;0	132
752	000;0	132
752	500;0	131
753	000;0	131
753	500;0	131
754	000;0	130
754	500;0	130
755	000;0	130
755	500;0	129
756	000;0	129
756	500;0	129
757	000;0	128
757	500;0	128
758	000;0	128
758	500;0	128
759	000;0	127
759	500;0	127
760	000;0	127
760	500;0	126
761	000;0	126
761	500;0	126
762	000;0	126
762	500;0	125
763	000;0	125
763	500;0	125
764	000;0	124
764	500;0	124
765	000;0	124
765	500;0	124
766	000;0	123
766	500;0	123
767	000;0	123
767	500;0	122
768	000;0	122
768	500;0	122
769	000;0	122
769	500;0	121
770	000;0	121
770	500;0	121
771	000;0	121
771	500;0	121
772	000;0	120
772	500;0	120
773	000;0	120
773	500;0	119
774	000;0	119
774	500;0	119
775	000;0	119
775	500;0	118
776	000;0	118
776	500;0	118
777	000;0	118
777	500;0	117
778	000;0	117
778	500;0	117
779	000;0	117
779	500;0	116
780	000;0	116
780	500;0	116
781	000;0	116
781	500;0	115
782	000;0	115
782	500;0	115
783	000;0	115
783	500;0	114
784	000;0	114
784	500;0	114
785	000;0	114
785	500;0	113
786	000;0	113
786	500;0	113
787	000;0	113
787	500;0	112
788	000;0	112
788	500;0	112
789	000;0	112
789	500;0	112
790	000;0	111
790	500;0	111
791	000;0	111
791	500;0	111
792	000;0	110
792	500;0	110
793	000;0	110
793	500;0	110
794	000;0	109
794	500;0	109
795	000;0	109
795	500;0	109
796	000;0	108
796	500;0	108
797	000;0	108
797	500;0	108
798	000;0	108
798	500;0	108
799	000;0	107
799	500;0	107
800	000;0	107
800	500;0	107
801	000;0	106
801	500;0	106
802	000;0	106
802	500;0	106
803	000;0	105
803	500;0	105
804	000;0	105
804	500;0	105
805	000;0	104
805	500;0	104
806	000;0	104
806	500;0	104
807	000;0	104
807	500;0	103
808	000;0	103
808	500;0	103
809	000;0	103
809	500;0	103
810	000;0	102
810	500;0	102
811	000;0	102
811	500;0	102
812	000;0	101
812	500;0	101
813	000;0	101
813	500;0	101
814	000;0	101
814	500;0	100
815	000;0	100
815	500;0	100
816	000;0	100
816	500;0	099
817	000;0	099
817	500;0	099
818	000;0	099
818	500;0	099
819	000;0	098
819	500;0	098
820	000;0	098
820	500;0	098
821	000;0	098
821	500;0	098
822	000;0	098
822	500;0	097
823	000;0	097
823	500;0	097
824	000;0	097
824	500;0	097
825	000;0	097
825	500;0	096
826	000;0	096
826	500;0	096
827	000;0	096
827	500;0	096
828	000;0	095
828	500;0	095
829	000;0	095
829	500;0	095
830	000;0	095
830	500;0	094
831	000;0	094
831	500;0	094
832	000;0	094
832	500;0	094
833	000;0	094
833	500;0	093
834	000;0	093
834	500;0	093
835	000;0	093
835	500;0	093
836	000;0	092
836	500;0	092
837	000;0	092
837	500;0	092
838	000;0	091
838	500;0	091
839	000;0	091
839	500;0	091
840	000;0	091
840	500;0	091
841	000;0	090
841	500;0	090
842	000;0	090
842	500;0	090
843	000;0	090
843	500;0	090
844	000;0	090
844	500;0	089
845	000;0	089
845	500;0	089
846	000;0	089
846	500;0	089
847	000;0	089
847	500;0	089
848	000;0	088
848	500;0	088
849	000;0	088
849	500;0	088
850	000;0	088
850	500;0	087
851	000;0	087
851	500;0	087
852	000;0	087
852	500;0	087
853	000;0	087
853	500;0	087
854	000;0	086
854	500;0	086
855	000;0	086
855	500;0	086
856	000;0	086
856	500;0	086
857	000;0	085
857	500;0	085
858	000;0	085
858	500;0	085
859	000;0	085
859	500;0	085
860	000;0	084
860	500;0	084
861	000;0	084
861	500;0	084
862	000;0	084
862	500;0	084
863	000;0	083
863	500;0	083
864	000;0	083
864	500;0	083
865	000;0	083
865	500;0	083
866	000;0	082
866	500;0	082
867	000;0	082
867	500;0	082
868	000;0	082
868	500;0	082
869	000;0	081
869	500;0	081
870	000;0	081
870	500;0	081
871	000;0	081
871	500;0	081
872	000;0	081
872	500;0	080
873	000;0	080
873	500;0	080
874	000;0	080
874	500;0	080
875	000;0	080
875	500;0	080
876	000;0	080
876	500;0	079
877	000;0	079
877	500;0	079
878	000;0	079
878	500;0	079
879	000;0	079
879	500;0	079
880	000;0	079
880	500;0	078
881	000;0	078
881	500;0	078
882	000;0	078
882	500;0	078
883	000;0	078
883	500;0	078
884	000;0	078
884	500;0	078
885	000;0	077
885	500;0	077
886	000;0	077
886	500;0	077
887	000;0	076
887	500;0	076
888	000;0	076
888	500;0	076
889	000;0	076
889	500;0	076
890	000;0	076
890	500;0	075
891	000;0	075
891	500;0	075
892	000;0	075
892	500;0	075
893	000;0	075
893	500;0	074
894	000;0	074
894	500;0	074
895	000;0	074
895	500;0	074
896	000;0	074
896	500;0	074
897	000;0	074
897	500;0	074
898	000;0	074
898	500;0	073
899	000;0	073
899	500;0	073
900	000;0	073
900	500;0	073
901	000;0	073
901	500;0	073
902	000;0	073
902	500;0	073
903	000;0	072
903	500;0	072
904	000;0	072
904	500;0	072
905	000;0	072
905	500;0	072
906	000;0	072
906	500;0	072
907	000;0	072
907	500;0	072
908	000;0	072
908	500;0	072
909	000;0	071
909	500;0	071
910	000;0	071
910	500;0	071
911	000;0	071
911	500;0	071
912	000;0	070
912	500;0	070
913	000;0	070
913	500;0	070
914	000;0	070
914	500;0	070
915	000;0	069
915	500;0	069
916	000;0	069
916	500;0	069
917	000;0	069
917	500;0	069
918	000;0	069
918	500;0	069
919	000;0	069
919	500;0	069
920	000;0	069
920	500;0	069
921	000;0	069
921	500;0	069
922	000;0	069
922	500;0	069
923	000;0	068
923	500;0	068
924	000;0	068
924	500;0	068
925	000;0	068
925	500;0	067
926	000;0	067
926	500;0	067
927	000;0	067
927	500;0	067
928	000;0	067
928	500;0	067
929	000;0	066
929	500;0	066
930	000;0	066
930	500;0	066
931	000;0	066
931	500;0	066
932	000;0	066
932	500;0	066
933	000;0	066
933	500;0	066
934	000;0	066
934	500;0	066
935	000;0	066
935	500;0	066
936	000;0	066
936	500;0	066
937	000;0	066
937	500;0	066
938	000;0	066
938	500;0	065
939	000;0	065
939	500;0	065
940	000;0	065
940	500;0	065
941	000;0	064
941	500;0	064
942	000;0	064
942	500;0	064
943	000;0	064
943	500;0	064
944	000;0	064
944	500;0	064
945	000;0	064
945	500;0	063
946	000;0	063
946	500;0	063
947	000;0	063
947	500;0	063
948	000;0	063
948	500;0	063
949	000;0	063
949	500;0	063
950	000;0	063
950	500;0	063
951	000;0	063
951	500;0	063
952	000;0	063
952	500;0	063
953	000;0	062
953	500;0	062
954	000;0	062
954	500;0	062
955	000;0	062
955	500;0	062
956	000;0	061
956	500;0	061
957	000;0	061
957	500;0	061
958	000;0	062
958	500;0	062
959	000;0	062
959	500;0	062
960	000;0	062
960	500;0	062
961	000;0	062
961	500;0	062
962	000;0	061
962	500;0	061
963	000;0	061
963	500;0	061
964	000;0	061
964	500;0	061
965	000;0	061
965	500;0	061
966	000;0	061
966	500;0	061
967	000;0	061
967	500;0	060
968	000;0	060
968	500;0	060
969	000;0	060
969	500;0	060
970	000;0	059
970	500;0	059
971	000;0	059
971	500;0	059
972	000;0	059
972	500;0	059
973	000;0	059
973	500;0	059
974	000;0	058
974	500;0	058
975	000;0	058
975	500;0	058
976	000;0	058
976	500;0	058
977	000;0	059
977	500;0	059
978	000;0	059
978	500;0	059
979	000;0	059
979	500;0	059
980	000;0	059
980	500;0	058
981	000;0	058
981	500;0	058
982	000;0	057
982	500;0	057
983	000;0	057
983	500;0	057
984	000;0	057
984	500;0	057
985	000;0	057
985	500;0	057
986	000;0	057
986	500;0	057
987	000;0	057
987	500;0	057
988	000;0	056
988	500;0	056
989	000;0	056
989	500;0	055
990	000;0	055
990	500;0	055
991	000;0	055
991	500;0	055
992	000;0	055
992	500;0	055
993	000;0	055
993	500;0	056
994	000;0	056
994	500;0	056
995	000;0	056
995	500;0	057
996	000;0	057
996	500;0	057
997	000;0	056
997	500;0	056
998	000;0	056
998	500;0	055
999	000;0	055
999	500;0	055
1000	000;0	055
1000	500;0	055
1001	000;0	055
1001	500;0	055
1002	000;0	055
1002	500;0	055
1003	000;0	055
1003	500;0	055
1004	000;0	055
1004	500;0	055
1005	000;0	055
1005	500;0	054
1006	000;0	054
1006	500;0	054
1007	000;0	053
1007	500;0	053
1008	000;0	053
1008	500;0	053
1009	000;0	053
1009	500;0	053
1010	000;0	053
1010	500;0	053
1011	000;0	053
1011	500;0	053
1012	000;0	053
1012	500;0	053
1013	000;0	053
1013	500;0	053
1014	000;0	053
1014	500;0	053
1015	000;0	053
1015	500;0	052
1016	000;0	052
1016	500;0	052
1017	000;0	052
1017	500;0	053
1018	000;0	053
1018	500;0	053
1019	000;0	053
1019	500;0	053
1020	000;0	053
1020	500;0	054
1021	000;0	054
1021	500;0	054
1022	000;0	054
1022	500;0	054
1023	000;0	054
1023	500;0	054
1024	000;0	054
1024	500;0	054
1025	000;0	054
1025	500;0	054
1026	000;0	054
1026	500;0	054
1027	000;0	054
1027	500;0	054
1028	000;0	054
1028	500;0	053
1029	000;0	053
1029	500;0	053
1030	000;0	053
1030	500;0	053
1031	000;0	052
1031	500;0	052
1032	000;0	052
1032	500;0	052
1033	000;0	052
1033	500;0	052
1034	000;0	052
1034	500;0	053
1035	000;0	053
1035	500;0	053
1036	000;0	054
1036	500;0	054
1037	000;0	054
1037	500;0	054
1038	000;0	054
1038	500;0	053
1039	000;0	053
1039	500;0	053
1040	000;0	053
1040	500;0	053
1041	000;0	052
1041	500;0	052
1042	000;0	052
1042	500;0	052
1043	000;0	052
1043	500;0	052
1044	000;0	052
1044	500;0	052
1045	000;0	052
1045	500;0	052
1046	000;0	051
1046	500;0	051
1047	000;0	051
1047	500;0	050
1048	000;0	050
1048	500;0	050
1049	000;0	050
1049	500;0	050
1050	000;0	050
1050	500;0	051
1051	000;0	051
1051	500;0	052
1052	000;0	052
1052	500;0	052
1053	000;0	052
1053	500;0	052
1054	000;0	051
1054	500;0	050
1055	000;0	048
1055	500;0	047
1056	000;0	046
1056	500;0	046
1057	000;0	046
1057	500;0	047
1058	000;0	049
1058	500;0	050
1059	000;0	052
1059	500;0	053
1060	000;0	054
1060	500;0	055
1061	000;0	054
1061	500;0	053
1062	000;0	052
1062	500;0	051
1063	000;0	050
1063	500;0	049
1064	000;0	049
1064	500;0	049
1065	000;0	050
1065	500;0	051
1066	000;0	051
1066	500;0	052
1067	000;0	053
1067	500;0	054
1068	000;0	054
1068	500;0	055
1069	000;0	055
1069	500;0	056
1070	000;0	056
1070	500;0	057
1071	000;0	058
1071	500;0	058
1072	000;0	059
1072	500;0	059
1073	000;0	059
1073	500;0	059
1074	000;0	059
1074	500;0	058
1075	000;0	057
1075	500;0	056
1076	000;0	055
1076	500;0	054
1077	000;0	053
1077	500;0	053
1078	000;0	053
1078	500;0	054
1079	000;0	054
1079	500;0	055
1080	000;0	056
1080	500;0	056
1081	000;0	057
1081	500;0	057
1082	000;0	058
1082	500;0	058
1083	000;0	058
1083	500;0	058
1084	000;0	058
1084	500;0	057
1085	000;0	057
1085	500;0	056
1086	000;0	056
1086	500;0	055
1087	000;0	054
1087	500;0	054
1088	000;0	053
1088	500;0	052
1089	000;0	052
1089	500;0	051
1090	000;0	051
1090	500;0	050
1091	000;0	050
1091	500;0	049
1092	000;0	049
1092	500;0	049
1093	000;0	049
1093	500;0	050
1094	000;0	052
1094	500;0	054
1095	000;0	057
1095	500;0	060
1096	000;0	064
1096	500;0	067
1097	000;0	069
1097	500;0	071
1098	000;0	072
1098	500;0	072
1099	000;0	072
1099	500;0	070
1100	000;0	069
1100	500;0	067
1101	000;0	065
1101	500;0	064
1102	000;0	063
1102	500;0	062
1103	000;0	061
1103	500;0	061
1104	000;0	061
1104	500;0	062
1105	000;0	064
1105	500;0	066
1106	000;0	068
1106	500;0	071
1107	000;0	073
1107	500;0	076
1108	000;0	079
1108	500;0	082
1109	000;0	084
1109	500;0	086
1110	000;0	088
1110	500;0	090
1111	000;0	091
1111	500;0	091
1112	000;0	092
1112	500;0	092
1113	000;0	093
1113	500;0	094
1114	000;0	095
1114	500;0	098
1115	000;0	101
1115	500;0	106
1116	000;0	112
1116	500;0	118
1117	000;0	124
1117	500;0	130
1118	000;0	136
1118	500;0	140
1119	000;0	144
1119	500;0	147
1120	000;0	150
1120	500;0	153
1121	000;0	156
1121	500;0	159
1122	000;0	163
1122	500;0	168
1123	000;0	173
1123	500;0	179
1124	000;0	184
1124	500;0	190
1125	000;0	196
1125	500;0	202
1126	000;0	208
1126	500;0	214
1127	000;0	220
1127	500;0	226
1128	000;0	233
1128	500;0	241
1129	000;0	249
1129	500;0	257
1130	000;0	265
1130	500;0	272
1131	000;0	279
1131	500;0	284
1132	000;0	288
1132	500;0	292
1133	000;0	294
1133	500;0	296
1134	000;0	298
1134	500;0	300
1135	000;0	302
1135	500;0	306
1136	000;0	310
1136	500;0	314
1137	000;0	319
1137	500;0	324
1138	000;0	328
1138	500;0	332
1139	000;0	335
1139	500;0	337
1140	000;0	339
1140	500;0	339
1141	000;0	340
1141	500;0	339
1142	000;0	339
1142	500;0	338
1143	000;0	338
1143	500;0	338
1144	000;0	337
1144	500;0	337
1145	000;0	337
1145	500;0	337
1146	000;0	338
1146	500;0	338
1147	000;0	339
1147	500;0	340
1148	000;0	341
1148	500;0	342
1149	000;0	343
1149	500;0	344
1150	000;0	345
1150	500;0	345
1151	000;0	346
1151	500;0	346
1152	000;0	346
1152	500;0	346
