# Supplementary material for: Green synthesis of nanoparticles with extracellular and intracellular extracts of basidiomycetes
Source: PeerJ. 2018 Jul 20;6:e5237. doi: 10.7717/peerj.5237 (PMC6055591; doi:10.7717/peerj.5237)
Supplement: Supplemental Information 1 [file peerj-06-5237-s001.zip › RAW/MTT assay_20171130_Hela.txt]

Method name: MTT test
Application: SparkControl				1.1
Device: SPARK 10M				Serial number: 1507006808
Firmware:				ABS:V4.2.9|ABS_MEX:V4.1.7|MTP:V9.0.18|GCM:V3.0.2
Date:				2017-11-30
Time:				16:07
System				ÀËÅÊÑÀÍÄÐ-ÏÊ
User				NT AUTHORITY\NETWORK SERVICE
Plate				[GRE96ft] - Greiner 96 Flat Transparent [GRE96ft]
Lid lifter				Lid
Humidity Cassette				No humidity cassette
List of actions in this measurement script:
Plate
	Shaking
	Shaking
	Shaking
	Absorbance					Label 1
Plate layout
Name				GRE96ft
Shaking (Linear) Duration				15	s
Shaking (Linear) Position				Current
Shaking (Linear) Amplitude				1	mm
Shaking (Linear) Frequency				1440	rpm
Shaking (Double Orbital) Duration				15	s
Shaking (Double Orbital) Position				Current
Shaking (Double Orbital) Amplitude				1	mm
Shaking (Double Orbital) Frequency				270	rpm
Shaking (Orbital) Duration				15	s
Shaking (Orbital) Position				Current
Shaking (Orbital) Amplitude				1	mm
Shaking (Orbital) Frequency				510	rpm
Mode	Absorbance
Name	Label 1
Measurement wavelength				540	nm
Reference wavelength				690	nm
Number of flashes				10
Settle time				0	ms
Part of Plate				A1-H12
Start Time				2017-11-30 16:06:31
Temperature				24,34	°C
Label 1
<>	1	2	3	4	5	6	7	8	9	10	11	12
A	0,514074438	0,562003612	0,565159116	0,537097932	0,571556195	0,549564818	0,129850421	0,155787282	0,146340089	0,111613037	0,182412364	0,302924186
B	0,495507006	0,555088498	0,566119357	0,556264456	0,548307563	0,520402226	0,129997946	0,134856861	0,113856547	0,114859066	0,176976354	0,298965285
C	0,559354308	0,555654839	0,518425775	0,568695651	0,565748911	0,517549073	0,102162872	0,121117926	0,122710538	0,100780718	0,10449819	0,269602899
D	0,539812404	0,59151177	0,605498642	0,574195009	0,554185559	0,520332259	0,106599256	0,12842953	0,129828351	0,101078764	0,104580536	0,249884196
E	0,421615835	0,657481036	0,564429082	0,57029376	0,582513794	0,523640197	0,591764431	0,586978484	0,647091529	0,544140609	0,622016736	0,521426392
F	0,206823547	0,353278059	0,380498645	0,55115363	0,593835851	0,5756276	0,674379716	0,595407317	0,543325933	0,576065329	0,568158032	0,495768387
G	0,114209215	0,197912459	0,294035643	0,394032634	0,587885293	0,545727846	0,553992656	0,566999988	0,609869931	0,62471135	0,600792144	0,589328552
H	0,122343265	0,198044057	0,278163865	0,404632739	0,482876842	0,545305166	0,454404954	0,529207072	0,527813129	0,503154116	0,460214033	0,679544454
Reference
<>	1	2	3	4	5	6	7	8	9	10	11	12
A	0,098493589	0,11068163	0,109191667	0,108751975	0,108760139	0,110640249	0,100929043	0,129237303	0,125897267	0,091915012	0,087968903	0,094088519
B	0,09718927	0,120791681	0,116179667	0,113128839	0,112653939	0,108198778	0,095102011	0,113298376	0,091470182	0,094294431	0,087657167	0,090878714
C	0,103375259	0,119120262	0,112977778	0,124358487	0,11148608	0,107972934	0,081609895	0,105445382	0,1064771	0,086438304	0,086035748	0,094385499
D	0,095613513	0,123546688	0,121870546	0,137420174	0,10598217	0,108035835	0,081783018	0,116447898	0,115353485	0,08418109	0,085117713	0,094534891
E	0,14235693	0,160244979	0,131504317	0,128541256	0,121488614	0,112941954	0,315127881	0,111434811	0,09990635	0,095192956	0,093450378	0,098190856
F	0,124919378	0,143064658	0,124515391	0,12844681	0,121385199	0,128294743	0,314376252	0,111698443	0,094876656	0,092807511	0,09308551	0,091369573
G	0,086006726	0,088829393	0,101780018	0,114162996	0,119438603	0,111328399	0,113865197	0,095038047	0,096651795	0,093608778	0,095605188	0,093836553
H	0,087689927	0,114735231	0,124212992	0,126796031	0,114385718	0,123330666	0,091947711	0,092988323	0,090814495	0,094489045	0,090811538	0,091499582
Difference
<>	1	2	3	4	5	6	7	8	9	10	11	12
A	0,415580849	0,451321982	0,455967449	0,428345957	0,462796056	0,438924569	0,028921379	0,026549979	0,020442823	0,019698025	0,094443461	0,208835668
B	0,398317736	0,434296817	0,449939691	0,443135617	0,435653623	0,412203448	0,034895935	0,021558486	0,022386365	0,020564634	0,089319187	0,208086572
C	0,455979049	0,436534578	0,405447997	0,444337164	0,45426283	0,409576139	0,020552977	0,015672544	0,016233437	0,014342414	0,018462442	0,175217401
D	0,444198891	0,467965081	0,483628096	0,436774835	0,448203389	0,412296424	0,024816238	0,011981632	0,014474866	0,016897673	0,019462822	0,155349306
E	0,279258905	0,497236057	0,432924764	0,441752503	0,46102518	0,410698243	0,276636549	0,475543673	0,547185179	0,448947653	0,528566358	0,423235537
F	0,081904169	0,210213402	0,255983254	0,42270682	0,472450652	0,447332857	0,360003464	0,483708874	0,448449276	0,483257818	0,475072523	0,404398814
G	0,028202489	0,109083066	0,192255625	0,279869639	0,46844669	0,434399447	0,440127458	0,471961941	0,513218135	0,531102572	0,505186957	0,495491999
H	0,034653339	0,083308826	0,153950873	0,277836708	0,368491124	0,4219745	0,362457243	0,436218749	0,436998634	0,408665072	0,369402495	0,588044872
End Time				2017-11-30 16:07:06
