# Supplementary material for: Green synthesis of nanoparticles with extracellular and intracellular extracts of basidiomycetes
Source: PeerJ. 2018 Jul 20;6:e5237. doi: 10.7717/peerj.5237 (PMC6055591; doi:10.7717/peerj.5237)
Supplement: Supplemental Information 1 [file peerj-06-5237-s001.zip › RAW/MTT assay_20171130_Vero.txt]

Method name: MTT test
Application: SparkControl				1.1
Device: SPARK 10M				Serial number: 1507006808
Firmware:				ABS:V4.2.9|ABS_MEX:V4.1.7|MTP:V9.0.18|GCM:V3.0.2
Date:				2017-11-30
Time:				16:02
System				ÀËÅÊÑÀÍÄÐ-ÏÊ
User				NT AUTHORITY\NETWORK SERVICE
Plate				[GRE96ft] - Greiner 96 Flat Transparent [GRE96ft]
Lid lifter				Lid
Humidity Cassette				No humidity cassette
List of actions in this measurement script:
Plate
	Shaking
	Shaking
	Shaking
	Absorbance					Label 1
Plate layout
Name				GRE96ft
Shaking (Linear) Duration				15	s
Shaking (Linear) Position				Current
Shaking (Linear) Amplitude				1	mm
Shaking (Linear) Frequency				1440	rpm
Shaking (Double Orbital) Duration				15	s
Shaking (Double Orbital) Position				Current
Shaking (Double Orbital) Amplitude				1	mm
Shaking (Double Orbital) Frequency				270	rpm
Shaking (Orbital) Duration				15	s
Shaking (Orbital) Position				Current
Shaking (Orbital) Amplitude				1	mm
Shaking (Orbital) Frequency				510	rpm
Mode	Absorbance
Name	Label 1
Measurement wavelength				540	nm
Reference wavelength				690	nm
Number of flashes				10
Settle time				0	ms
Part of Plate				A1-H12
Start Time				2017-11-30 16:01:52
Temperature				24,28	°C
Label 1
<>	1	2	3	4	5	6	7	8	9	10	11	12
A	0,505464956	0,530907714	0,493288086	0,453089035	0,464999945	0,468794038	0,167505223	0,143824268	0,144661656	0,165072101	0,451705052	0,496976229
B	0,443909903	0,616495778	0,552651146	0,498915813	0,543448853	0,506504447	0,168105921	0,146990362	0,150665026	0,149166488	0,52603396	0,485385364
C	0,542632108	0,573795176	0,561968288	0,504910725	0,509214577	0,500727738	0,110444404	0,139869282	0,138474594	0,137154079	0,318173168	0,550557037
D	0,587094418	0,566922825	0,559624727	0,517487728	0,512454185	0,520890407	0,108952541	0,136575544	0,144736018	0,143827019	0,339576534	0,509120184
E	0,631940731	0,644743049	0,612046783	0,539983711	0,536549603	0,49963157	0,49260249	0,479671752	0,508974111	0,522852773	0,60012188	0,561726529
F	0,610975957	0,627538287	0,655688689	0,586785316	0,548370829	0,518154924	0,515088382	0,482306957	0,544340161	0,545758846	0,560762535	0,547279715
G	0,255995468	0,385913421	0,630414278	0,585035798	0,556784355	0,549725335	0,560696085	0,479303782	0,541483965	0,56738117	0,625756452	0,587573967
H	0,262559177	0,471441748	0,61954011	0,629752543	0,628214715	0,632182332	0,573548483	0,689388115	0,644439721	0,606897416	0,670528231	0,607617001
Reference
<>	1	2	3	4	5	6	7	8	9	10	11	12
A	0,109550282	0,131041291	0,125570924	0,115326627	0,119508964	0,119532668	0,121222216	0,121701999	0,122671139	0,123346788	0,137541588	0,129275874
B	0,117759852	0,139794263	0,135394854	0,129510349	0,129173864	0,127080639	0,126952601	0,12253934	0,128189168	0,121762521	0,133597945	0,135698038
C	0,156560654	0,138335821	0,133667545	0,123962825	0,124532978	0,119224988	0,091388984	0,119974145	0,118544087	0,116486092	0,127770692	0,164500305
D	0,159062463	0,143085247	0,129851852	0,124738229	0,123420047	0,124857965	0,0931644	0,11493906	0,123741656	0,118168319	0,129269948	0,115668954
E	0,21221937	0,167754348	0,154599323	0,135963196	0,123679265	0,118768758	0,121306185	0,120964734	0,105837263	0,121709686	0,114036311	0,117405067
F	0,190503587	0,170598818	0,159631545	0,14185962	0,131560913	0,130006355	0,130336276	0,124980381	0,098664427	0,103365117	0,097896008	0,101982735
G	0,101346403	0,120115685	0,148936673	0,13538634	0,129683597	0,123466734	0,136281253	0,108744894	0,101802303	0,109857999	0,11154933	0,104869117
H	0,091249281	0,136889361	0,14191383	0,139912867	0,142006227	0,141170309	0,103035362	0,103391024	0,10293944	0,107601378	0,106113708	0,102341995
Difference
<>	1	2	3	4	5	6	7	8	9	10	11	12
A	0,395914674	0,399866423	0,367717162	0,337762409	0,34549098	0,34926137	0,046283007	0,022122268	0,021990517	0,041725313	0,314163464	0,367700354
B	0,326150052	0,476701514	0,417256291	0,369405465	0,414274989	0,379423808	0,04115332	0,024451022	0,022475858	0,027403967	0,392436015	0,349687326
C	0,386071454	0,435459355	0,428300743	0,380947901	0,384681599	0,381502749	0,01905542	0,019895137	0,019930507	0,020667987	0,190402477	0,386056732
D	0,428031955	0,423837577	0,429772875	0,392749499	0,389034138	0,396032442	0,01578814	0,021636484	0,020994362	0,0256587	0,210306586	0,39345123
E	0,419721361	0,476988702	0,45744746	0,404020514	0,412870338	0,380862812	0,371296306	0,358707017	0,403136849	0,401143087	0,486085569	0,444321462
F	0,42047237	0,45693947	0,496057144	0,444925697	0,416809916	0,38814857	0,384752106	0,357326576	0,445675734	0,442393729	0,462866527	0,44529698
G	0,154649066	0,265797736	0,481477605	0,449649458	0,427100757	0,426258602	0,424414833	0,370558887	0,439681662	0,45752317	0,514207122	0,48270485
H	0,171309896	0,334552387	0,47762628	0,489839676	0,486208488	0,491012023	0,470513121	0,585997091	0,54150028	0,499296037	0,564414523	0,505275006
End Time				2017-11-30 16:02:27
