# Supplementary material for: Green synthesis of nanoparticles with extracellular and intracellular extracts of basidiomycetes
Source: PeerJ. 2018 Jul 20;6:e5237. doi: 10.7717/peerj.5237 (PMC6055591; doi:10.7717/peerj.5237)
Supplement: Supplemental Information 1 [file peerj-06-5237-s001.zip › RAW/MTT assay_20171201_Hela.txt]

Method name: MTT test
Application: SparkControl				1.1
Device: SPARK 10M				Serial number: 1507006808
Firmware:				ABS:V4.2.9|ABS_MEX:V4.1.7|MTP:V9.0.18|GCM:V3.0.2
Date:				2017-12-01
Time:				18:04
System				ÀËÅÊÑÀÍÄÐ-ÏÊ
User				NT AUTHORITY\NETWORK SERVICE
Plate				[GRE96ft] - Greiner 96 Flat Transparent [GRE96ft]
Lid lifter				Lid
Humidity Cassette				No humidity cassette
List of actions in this measurement script:
Plate
	Shaking
	Shaking
	Shaking
	Absorbance					Label 1
Plate layout
Name				GRE96ft
Shaking (Linear) Duration				15	s
Shaking (Linear) Position				Current
Shaking (Linear) Amplitude				1	mm
Shaking (Linear) Frequency				1440	rpm
Shaking (Double Orbital) Duration				15	s
Shaking (Double Orbital) Position				Current
Shaking (Double Orbital) Amplitude				1	mm
Shaking (Double Orbital) Frequency				270	rpm
Shaking (Orbital) Duration				15	s
Shaking (Orbital) Position				Current
Shaking (Orbital) Amplitude				1	mm
Shaking (Orbital) Frequency				510	rpm
Mode	Absorbance
Name	Label 1
Measurement wavelength				540	nm
Reference wavelength				690	nm
Number of flashes				10
Settle time				0	ms
Part of Plate				A1-H12
Start Time				2017-12-01 18:03:52
Temperature				25,57	°C
Label 1
<>	1	2	3	4	5	6	7	8	9	10	11	12
A	0,380157451	0,43933307	0,455516217	0,435789853	0,501452051	0,482966831	0,230132211	0,168451232	0,159562965	0,211254734	0,385835727	0,534074331
B	0,41798714	0,450342925	0,449682308	0,426219851	0,452691207	0,486252572	0,163243665	0,184688996	0,177324367	0,219309645	0,385978191	0,543528074
C	0,561024079	0,432095697	0,409632198	0,385706237	0,399765309	0,428455009	0,108382107	0,189377242	0,178454362	0,145397949	0,231327909	0,441256241
D	0,411616598	0,451999835	0,434669737	0,412627005	0,41746766	0,423728402	0,108102272	0,178525273	0,178223003	0,151303758	0,240346828	0,447729186
E	0,417658777	0,442496907	0,456177768	0,426106384	0,430022294	0,427363401	0,679552023	0,427927096	0,420340643	0,420248311	0,489990996	0,471920873
F	0,5111991	0,419724455	0,477469004	0,463957455	0,468630161	0,445703923	0,523561727	0,432892158	0,427130072	0,453276048	0,50853843	0,502216383
G	0,119318406	0,277098489	0,468030168	0,478533883	0,445826762	0,45945865	0,428361861	0,479793498	0,498641768	0,503021629	0,550484255	0,489213001
H	0,134837972	0,293768671	0,438477939	0,529572959	0,542282045	0,515840342	0,494721631	0,549970164	0,56654958	0,512087665	0,525340269	0,541537445
Reference
<>	1	2	3	4	5	6	7	8	9	10	11	12
A	0,117816947	0,127636079	0,135918995	0,123578749	0,124693349	0,157835836	0,180944957	0,13430141	0,123228265	0,131159545	0,123412672	0,133932443
B	0,165295907	0,16254453	0,147506589	0,139753262	0,146887693	0,165203164	0,122624457	0,148950221	0,145065145	0,151945052	0,154435597	0,135846391
C	0,231592178	0,152350773	0,138275347	0,133854391	0,135991045	0,151188082	0,087666858	0,148936472	0,140225613	0,120749079	0,121355109	0,123241366
D	0,140865476	0,162169377	0,176622026	0,152308231	0,147747909	0,154892354	0,086495666	0,141050497	0,140290639	0,126523639	0,127367904	0,133698723
E	0,147219528	0,187535897	0,17359634	0,157836432	0,15911025	0,145262323	0,365270148	0,148502999	0,143282197	0,135571069	0,134196749	0,131648257
F	0,180343268	0,163162043	0,153093977	0,147979472	0,178676613	0,143027636	0,261502343	0,138249536	0,149074198	0,141984674	0,135846628	0,133417409
G	0,089581698	0,154791321	0,172132101	0,135752059	0,134930076	0,14868595	0,136043346	0,150622021	0,145912675	0,130545742	0,127957483	0,130403198
H	0,091017006	0,153474834	0,141813645	0,167511735	0,142981409	0,125872293	0,126082017	0,145531242	0,145662895	0,135081439	0,140298522	0,139080248
Difference
<>	1	2	3	4	5	6	7	8	9	10	11	12
A	0,262340504	0,311696991	0,319597222	0,312211104	0,376758702	0,325130995	0,049187254	0,034149822	0,0363347	0,080095189	0,262423055	0,400141888
B	0,252691233	0,287798395	0,302175719	0,286466589	0,305803514	0,321049407	0,040619208	0,035738776	0,032259223	0,067364592	0,231542594	0,407681683
C	0,329431901	0,279744923	0,271356851	0,251851846	0,263774264	0,277266927	0,020715249	0,040440769	0,038228749	0,024648871	0,1099728	0,318014875
D	0,270751122	0,289830458	0,258047711	0,260318774	0,269719751	0,268836048	0,021606606	0,037474777	0,037932364	0,02478012	0,112978924	0,314030463
E	0,270439249	0,25496101	0,282581428	0,268269952	0,270912043	0,282101078	0,314281875	0,279424097	0,277058446	0,284677242	0,355794247	0,340272616
F	0,330855832	0,256562412	0,324375027	0,315977982	0,289953548	0,302676286	0,262059384	0,294642622	0,278055874	0,311291374	0,372691802	0,368798974
G	0,029736708	0,122307168	0,295898067	0,342781824	0,310896686	0,3107727	0,292318515	0,329171478	0,352729093	0,372475887	0,422526772	0,358809804
H	0,043820967	0,140293837	0,296664294	0,362061224	0,399300636	0,389968049	0,368639614	0,404438921	0,420886685	0,377006227	0,385041747	0,402457197
End Time				2017-12-01 18:04:25
