# Supplementary material for: Green synthesis of nanoparticles with extracellular and intracellular extracts of basidiomycetes
Source: PeerJ. 2018 Jul 20;6:e5237. doi: 10.7717/peerj.5237 (PMC6055591; doi:10.7717/peerj.5237)
Supplement: Supplemental Information 1 [file peerj-06-5237-s001.zip › RAW/MTT assay_20171201_Vero.txt]

Method name: MTT test
Application: SparkControl				1.1
Device: SPARK 10M				Serial number: 1507006808
Firmware:				ABS:V4.2.9|ABS_MEX:V4.1.7|MTP:V9.0.18|GCM:V3.0.2
Date:				2017-12-01
Time:				17:59
System				ÀËÅÊÑÀÍÄÐ-ÏÊ
User				NT AUTHORITY\NETWORK SERVICE
Plate				[GRE96ft] - Greiner 96 Flat Transparent [GRE96ft]
Lid lifter				Lid
Humidity Cassette				No humidity cassette
List of actions in this measurement script:
Plate
	Shaking
	Shaking
	Shaking
	Absorbance					Label 1
Plate layout
Name				GRE96ft
Shaking (Linear) Duration				15	s
Shaking (Linear) Position				Current
Shaking (Linear) Amplitude				1	mm
Shaking (Linear) Frequency				1440	rpm
Shaking (Double Orbital) Duration				15	s
Shaking (Double Orbital) Position				Current
Shaking (Double Orbital) Amplitude				1	mm
Shaking (Double Orbital) Frequency				270	rpm
Shaking (Orbital) Duration				15	s
Shaking (Orbital) Position				Current
Shaking (Orbital) Amplitude				1	mm
Shaking (Orbital) Frequency				510	rpm
Mode	Absorbance
Name	Label 1
Measurement wavelength				540	nm
Reference wavelength				690	nm
Number of flashes				10
Settle time				0	ms
Part of Plate				A1-H12
Start Time				2017-12-01 17:58:59
Temperature				25,13	°C
Label 1
<>	1	2	3	4	5	6	7	8	9	10	11	12
A	0,473397489	0,604314598	0,669084395	0,707512633	0,659680162	0,70431901	0,14592413	0,134131695	0,117177507	0,123291953	0,183919508	0,483719144
B	0,449690342	0,654714577	0,649591686	0,596707545	0,635489555	0,63308415	0,146187261	0,142722979	0,119975771	0,117415669	0,179526945	0,454961609
C	0,568456556	0,658742166	0,609990793	0,625051912	0,638960434	0,590231091	0,129150378	0,140003275	0,117162202	0,123682055	0,130742018	0,25752011
D	0,584573775	0,636625177	0,608022126	0,603602219	0,615921464	0,606164448	0,108216416	0,1304001	0,118592644	0,113164445	0,124544367	0,241172032
E	0,275063727	0,560398142	0,615558094	0,618618146	0,54814701	0,563280274	0,867967615	0,504579516	0,542785362	0,570537216	0,569987703	0,529575334
F	0,246884756	0,198835854	0,38987209	0,512547232	0,491094461	0,546301049	0,701120014	0,504473539	0,530987233	0,542566855	0,621668267	0,630175195
G	0,118207833	0,153766533	0,144486938	0,24142751	0,509734789	0,52582581	0,534065041	0,487841606	0,501090048	0,540482483	0,553488719	0,548729331
H	0,142223638	0,185615575	0,197299392	0,49003296	0,626127673	0,591659287	0,572235379	0,525315252	0,518618308	0,5394271	0,520860378	0,518254828
Reference
<>	1	2	3	4	5	6	7	8	9	10	11	12
A	0,111414143	0,119779823	0,115133394	0,125536092	0,124724204	0,125664342	0,121284393	0,114006249	0,106223799	0,110574172	0,105094359	0,117020246
B	0,11158169	0,133430897	0,131646138	0,128096262	0,129649412	0,121079655	0,113008873	0,117470645	0,105077324	0,10486133	0,104468408	0,101510547
C	0,112830918	0,128025725	0,131512456	0,125771422	0,133265953	0,121082925	0,100523289	0,115723053	0,104972359	0,112067336	0,110899079	0,11069522
D	0,120098741	0,145329785	0,131200993	0,125681076	0,125867818	0,129897658	0,085088271	0,109129971	0,105131401	0,100803046	0,099397867	0,106270568
E	0,134877494	0,157034094	0,143653781	0,140741617	0,128302869	0,121601555	0,394182802	0,115684401	0,125603092	0,138865153	0,138596244	0,120346495
F	0,169006564	0,154522312	0,12253721	0,133861765	0,11885304	0,117750592	0,259356697	0,115870389	0,12224307	0,12549966	0,121961613	0,141568987
G	0,097342343	0,130664592	0,112565184	0,114555925	0,127269505	0,11504527	0,119180601	0,112924794	0,122747146	0,125958314	0,128901513	0,126956275
H	0,123529777	0,159330876	0,129536988	0,117483708	0,125379997	0,124024226	0,121421282	0,119261819	0,120760279	0,126090439	0,125452017	0,13048356
Difference
<>	1	2	3	4	5	6	7	8	9	10	11	12
A	0,361983346	0,484534776	0,553951002	0,581976542	0,534955958	0,578654669	0,024639737	0,020125446	0,010953707	0,01271778	0,07882515	0,366698898
B	0,338108652	0,52128368	0,517945548	0,468611283	0,505840143	0,512004495	0,033178388	0,025252334	0,014898447	0,012554339	0,075058537	0,353451062
C	0,455625638	0,530716441	0,478478337	0,499280489	0,505694481	0,469148166	0,028627089	0,024280221	0,012189843	0,011614719	0,019842939	0,14682489
D	0,464475033	0,491295392	0,476821132	0,477921142	0,490053646	0,47626679	0,023128146	0,021270129	0,013461243	0,0123614	0,0251465	0,134901463
E	0,140186233	0,403364048	0,471904313	0,477876529	0,419844141	0,44167872	0,473784814	0,388895114	0,41718227	0,431672063	0,431391458	0,409228839
F	0,077878192	0,044313541	0,267334879	0,378685467	0,372241421	0,428550457	0,441763318	0,38860315	0,408744163	0,417067195	0,499706654	0,488606208
G	0,02086549	0,023101941	0,031921754	0,126871584	0,382465284	0,41078054	0,41488444	0,374916812	0,378342901	0,41452417	0,424587206	0,421773056
H	0,018693862	0,026284699	0,067762404	0,372549252	0,500747676	0,467635061	0,450814097	0,406053433	0,397858029	0,413336661	0,395408362	0,387771267
End Time				2017-12-01 17:59:31
